# Supplementary material for: In Vitro Study of Cytotoxic Mechanisms of Alkylphospholipids and Alkyltriazoles in Acute Lymphoblastic Leukemia Models
Source: Molecules. 2022 Dec 6;27(23):8633. doi: 10.3390/molecules27238633 (PMC9737184; doi:10.3390/molecules27238633)
Supplement: Supplementary file 1 [file molecules-27-08633-s001.zip]

Archive with 1 entries (1 files):
- molecules-1856628-supplementary.pdf
